# Supplementary material for: Estimating the Fitness Cost of Escape from HLA Presentation in HIV-1 Protease and Reverse Transcriptase
Source: PLoS Comput Biol. 2012 May 24;8(5):e1002525. doi: 10.1371/journal.pcbi.1002525 (PMC3359966; doi:10.1371/journal.pcbi.1002525)
Supplement: Table S1 — The table lists all HLA alleles (A and B) used in the analysis. The first row lists the HLA alleles in the four-digit precision. The second row gives their expected frequency in the US population (see also Materials & Methods). (XLS) [file pcbi.1002525.s002.xls]

## Sheet: HLA.csv
	hla	frequency
1	HLA-A0101	0.0941234
2	HLA-A0102	0.0035351
3	HLA-A0103	0.000142359
4	HLA-A0201	0.195924
5	HLA-A0202	0.0209279
6	HLA-A0203	0.000585582
7	HLA-A0204	0.000582139
8	HLA-A0205	0.014097
9	HLA-A0206	0.00834071
10	HLA-A0207	0.0006151
11	HLA-A0210	1.19478e-05
12	HLA-A0211	0.000832761
13	HLA-A0212	4.39257e-05
14	HLA-A0213	0.000274137
15	HLA-A0214	9.71988e-05
16	HLA-A0216	1.58835e-05
17	HLA-A0217	0.000793886
18	HLA-A0219	2.08434e-05
19	HLA-A0220	0.000415542
20	HLA-A0222	0.000450361
21	HLA-A0224	6.6004e-05
22	HLA-A0230	0.00010993
23	HLA-A0242	3.93574e-06
24	HLA-A0260	0.000330894
25	HLA-A0274	9.71988e-05
26	HLA-A0301	0.101737
27	HLA-A0302	0.00174144
28	HLA-A0305	2.08434e-05
29	HLA-A0307	2.08434e-05
30	HLA-A1101	0.0375473
31	HLA-A1102	0.000235201
32	HLA-A1103	3.93574e-06
33	HLA-A1104	0.000130773
34	HLA-A1105	8.90863e-05
35	HLA-A1119	3.93574e-06
36	HLA-A2301	0.0622329
37	HLA-A2305	0.000141124
38	HLA-A2402	0.0645973
39	HLA-A2403	0.00100216
40	HLA-A2405	8.78514e-05
41	HLA-A2407	0.000742922
42	HLA-A2408	7.87149e-06
43	HLA-A2410	3.57028e-05
44	HLA-A2414	4.39257e-05
45	HLA-A2417	0.000253855
46	HLA-A2420	2.3755e-05
47	HLA-A2422	0.000221386
48	HLA-A2425	0.000441014
49	HLA-A2426	0.00015262
50	HLA-A2458	2.08434e-05
51	HLA-A2501	0.0105492
52	HLA-A2502	2.08434e-05
53	HLA-A2601	0.0224059
54	HLA-A2602	0.000147098
55	HLA-A2603	0.000117018
56	HLA-A2607	4.39257e-05
57	HLA-A2608	0.000502108
58	HLA-A2609	2.08434e-05
59	HLA-A2612	0.000194398
60	HLA-A2901	0.00205085
61	HLA-A2902	0.0355801
62	HLA-A3001	0.0406119
63	HLA-A3002	0.0369311
64	HLA-A3004	0.00169457
65	HLA-A3010	0.000265311
66	HLA-A3101	0.0218604
67	HLA-A3102	0.000286155
68	HLA-A3104	9.71988e-05
69	HLA-A3109	4.39257e-05
70	HLA-A3112	3.93574e-06
71	HLA-A3201	0.0223743
72	HLA-A3206	4.39257e-05
73	HLA-A3301	0.0167159
74	HLA-A3303	0.024682
75	HLA-A3305	8.68474e-05
76	HLA-A3401	0.000460552
77	HLA-A3402	0.0162305
78	HLA-A3403	9.71988e-05
79	HLA-A3405	1.98193e-05
80	HLA-A3601	0.0116744
81	HLA-A3603	9.71988e-05
82	HLA-A4301	9.71988e-05
83	HLA-A6601	0.00871682
84	HLA-A6602	0.00383223
85	HLA-A6603	0.00105993
86	HLA-A6801	0.0342421
87	HLA-A6802	0.0373933
88	HLA-A6803	0.00245123
89	HLA-A6805	0.000713916
90	HLA-A6807	4.39257e-05
91	HLA-A6815	9.71988e-05
92	HLA-A6825	2.08434e-05
93	HLA-A6901	0.00144811
94	HLA-A7401	0.0255206
95	HLA-A7403	0.000163203
96	HLA-A7409	0.000286968
97	HLA-A7411	0.000286968
98	HLA-A8001	0.00371337
99	HLA-B0702	0.0923424
100	HLA-B0704	0.000152851
101	HLA-B0705	0.00538384
102	HLA-B0709	9.71988e-05
103	HLA-B0710	6.6004e-05
104	HLA-B0715	2.08434e-05
105	HLA-B0721	2.08434e-05
106	HLA-B0801	0.0693277
107	HLA-B0805	2.08434e-05
108	HLA-B0812	0.000286968
109	HLA-B1301	0.000778936
110	HLA-B1302	0.0160369
111	HLA-B1401	0.00883442
112	HLA-B1402	0.028153
113	HLA-B1403	0.00124035
114	HLA-B1405	0.000189769
115	HLA-B1406	4.39257e-05
116	HLA-B1501	0.0331705
117	HLA-B1502	0.000929197
118	HLA-B1503	0.0320312
119	HLA-B1504	0.000263554
120	HLA-B1505	3.97791e-05
121	HLA-B1506	3.93574e-06
122	HLA-B1507	0.000488845
123	HLA-B1508	6.3745e-05
124	HLA-B1509	8.78514e-05
125	HLA-B1510	0.0149115
126	HLA-B1511	9.1506e-05
127	HLA-B1512	0.000135643
128	HLA-B1513	0.000121094
129	HLA-B1514	2.08434e-05
130	HLA-B1515	0.00138254
131	HLA-B1516	0.00858516
132	HLA-B1517	0.00494048
133	HLA-B1518	0.00156797
134	HLA-B1521	5.17269e-05
135	HLA-B1524	2.08434e-05
136	HLA-B1525	0.000176757
137	HLA-B1527	6.36747e-05
138	HLA-B1529	1.58835e-05
139	HLA-B1530	0.000263554
140	HLA-B1531	0.000286968
141	HLA-B1534	3.93574e-06
142	HLA-B1535	0.000151315
143	HLA-B1537	0.000481365
144	HLA-B1539	0.00030748
145	HLA-B1540	0.000131777
146	HLA-B1545	2.08434e-05
147	HLA-B1547	0.00027762
148	HLA-B1552	9.71988e-05
149	HLA-B1554	0.000189769
150	HLA-B1561	9.71988e-05
151	HLA-B1801	0.0396708
152	HLA-B1802	6.78213e-05
153	HLA-B1803	0.000241938
154	HLA-B1804	6.6004e-05
155	HLA-B1806	4.39257e-05
156	HLA-B1808	2.08434e-05
157	HLA-B2702	0.00169127
158	HLA-B2703	0.00125185
159	HLA-B2704	0.000143303
160	HLA-B2705	0.0174415
161	HLA-B2706	0.000229548
162	HLA-B2707	0.000147892
163	HLA-B2709	2.08434e-05
164	HLA-B2710	2.08434e-05
165	HLA-B2712	4.39257e-05
166	HLA-B2714	6.6004e-05
167	HLA-B2720	3.93574e-06
168	HLA-B3501	0.061667
169	HLA-B3502	0.00602711
170	HLA-B3503	0.00981929
171	HLA-B3504	8.78514e-05
172	HLA-B3505	0.000860994
173	HLA-B3506	4.39257e-05
174	HLA-B3508	0.0030977
175	HLA-B3510	0.000131777
176	HLA-B3511	4.39257e-05
177	HLA-B3512	0.00340611
178	HLA-B3514	0.000527108
179	HLA-B3516	0.000175703
180	HLA-B3517	0.00287777
181	HLA-B3520	0.000263554
182	HLA-B3521	8.78514e-05
183	HLA-B3522	0.000175703
184	HLA-B3523	8.78514e-05
185	HLA-B3527	2.08434e-05
186	HLA-B3528	0.000228976
187	HLA-B3530	0.000175703
188	HLA-B3543	0.00159539
189	HLA-B3701	0.00839116
190	HLA-B3801	0.0117891
191	HLA-B3802	0.000513052
192	HLA-B3809	2.08434e-05
193	HLA-B3901	0.00717719
194	HLA-B3902	0.000702811
195	HLA-B3903	0.000130773
196	HLA-B3905	0.00410397
197	HLA-B3906	0.0061731
198	HLA-B3908	0.000395331
199	HLA-B3909	0.000196998
200	HLA-B3910	0.00330703
201	HLA-B3911	0.000219629
202	HLA-B3912	4.39257e-05
203	HLA-B3913	8.78514e-05
204	HLA-B3914	4.39257e-05
205	HLA-B3915	8.01205e-06
206	HLA-B3924	0.000175934
207	HLA-B4001	0.0292453
208	HLA-B4002	0.0140312
209	HLA-B4003	3.17671e-05
210	HLA-B4004	0.000395331
211	HLA-B4005	0.000966365
212	HLA-B4006	0.00112229
213	HLA-B4008	0.000966365
214	HLA-B4010	8.01205e-06
215	HLA-B4011	0.000395331
216	HLA-B4012	0.000481365
217	HLA-B4016	0.000233695
218	HLA-B4020	8.78514e-05
219	HLA-B4023	3.93574e-06
220	HLA-B4027	0.000175703
221	HLA-B4040	3.93574e-06
222	HLA-B4050	3.93574e-06
223	HLA-B4101	0.00582557
224	HLA-B4102	0.00543837
225	HLA-B4103	0.000481365
226	HLA-B4201	0.0263513
227	HLA-B4202	0.00375687
228	HLA-B4402	0.0470502
229	HLA-B4403	0.0533857
230	HLA-B4404	0.000363454
231	HLA-B4405	0.00133446
232	HLA-B4409	2.08434e-05
233	HLA-B4410	0.000617861
234	HLA-B4415	9.71988e-05
235	HLA-B4418	9.71988e-05
236	HLA-B4501	0.0250304
237	HLA-B4601	0.000859116
238	HLA-B4701	0.00192135
239	HLA-B4702	2.08434e-05
240	HLA-B4703	0.000233695
241	HLA-B4801	0.00434006
242	HLA-B4802	0.000141124
243	HLA-B4803	0.000151596
244	HLA-B4804	1.19478e-05
245	HLA-B4901	0.0218668
246	HLA-B5001	0.00977937
247	HLA-B5002	0.000318062
248	HLA-B5101	0.0369014
249	HLA-B5102	0.00126455
250	HLA-B5105	4.51606e-05
251	HLA-B5106	7.97691e-05
252	HLA-B5107	0.000274498
253	HLA-B5108	0.000473514
254	HLA-B5109	0.000537018
255	HLA-B5114	8.78514e-05
256	HLA-B5119	2.08434e-05
257	HLA-B5137	3.93574e-06
258	HLA-B5201	0.0151819
259	HLA-B5301	0.0559103
260	HLA-B5401	0.000505251
261	HLA-B5501	0.00984946
262	HLA-B5502	0.000222791
263	HLA-B5512	3.93574e-06
264	HLA-B5601	0.00350464
265	HLA-B5602	3.93574e-06
266	HLA-B5603	1.98193e-05
267	HLA-B5604	1.98193e-05
268	HLA-B5701	0.0178764
269	HLA-B5702	0.00209677
270	HLA-B5703	0.0169508
271	HLA-B5704	0.00134227
272	HLA-B5801	0.0212211
273	HLA-B5802	0.0198254
274	HLA-B5901	0.000115402
275	HLA-B6701	5.66867e-05
276	HLA-B6702	9.71988e-05
277	HLA-B7301	0.000289568
278	HLA-B7801	0.0063663
279	HLA-B7802	9.71988e-05
280	HLA-B8101	0.00947681
281	HLA-B8201	0.000768333
282	HLA-B8202	0.000286968
